# Supplementary material for: Corpus Colossal: A Bibliometric Analysis of Neuroscience Abstracts and Impact Factor
Source: Front Integr Neurosci. 2019 Jul 3;13:18. doi: 10.3389/fnint.2019.00018 (PMC6618901; doi:10.3389/fnint.2019.00018)
Supplement: Supplementary file 1 [file Data_Sheet_1.ZIP › Master Analysis.R]

library(beepr)
library(tm)
library(PubMedWordcloud)
library(RColorBrewer)
library(SnowballC)
library(tidytext)
library(plyr)
library(dplyr)
library(tidyr)
library(ggplot2)
library(stringr)
library(rcrossref)
library(RISmed)
library(rentrez)
library(curl)
library(progress)
library(gsubfn)
library(stringr)
library(readxl)
library(ggrepel)


rm(list = ls())
setwd("D:/Box Sync/Research/Meta Review")

load("D:/Box Sync/Research/Meta Review/2018 Data.RData")
masterhigh <- highabstracts
masterlow <- lowabstracts
mhighcitations <- highcitations
mlowcitations <- lowcitations
mhighjournals <- highjournals
mlowjournals <- lowjournals
load("D:/Box Sync/Research/Meta Review/2017 Data.RData")
masterhigh <- c(masterhigh,highabstracts)
masterlow <- c(masterlow,lowabstracts)
mhighcitations <- c(mhighcitations,highcitations)
mlowcitations <- c(mlowcitations,lowcitations)
mhighjournals <- c(mhighjournals,highjournals)
mlowjournals <- c(mlowjournals,lowjournals)
load("D:/Box Sync/Research/Meta Review/2016 Data.RData")
masterhigh <- c(masterhigh,highabstracts)
masterlow <- c(masterlow,lowabstracts)
mhighjournals <- c(mhighjournals,highjournals)
mhighcitations <- c(mhighcitations,highcitations)
mlowcitations <- c(mlowcitations,lowcitations)
mlowjournals <- c(mlowjournals,lowjournals)
load("D:/Box Sync/Research/Meta Review/2015 Data.RData")
masterhigh <- c(masterhigh,highabstracts)
masterlow <- c(masterlow,lowabstracts)
mhighcitations <- c(mhighcitations,highcitations)
mlowcitations <- c(mlowcitations,lowcitations)
mhighjournals <- c(mhighjournals,highjournals)
mlowjournals <- c(mlowjournals,lowjournals)
load("D:/Box Sync/Research/Meta Review/2014 Data.RData")
masterhigh <- c(masterhigh,highabstracts)
masterlow <- c(masterlow,lowabstracts)
mhighcitations <- c(mhighcitations,highcitations)
mlowcitations <- c(mlowcitations,lowcitations)
mhighjournals <- c(mhighjournals,highjournals)
mlowjournals <- c(mlowjournals,lowjournals)

scienceywords = c("may","study","group","effect","effects","increased","decreased","significant")
scienceywords = c(scienceywords, "significantly","higher","lower","compared","control","including","use")
scienceywords = c(scienceywords, "administration","response","groups","different","present","data","one")
scienceywords = c(scienceywords, "two","whether","day","present","reduced","evidence","first","role","right")
scienceywords = c(scienceywords, "elsevier","found","involved","used","suggest","analysis","can","different")
scienceywords = c(scienceywords, "treatment", "associated", "increase", "time", "hours", "differences","activity")
scienceywords = c(scienceywords, "factors", "changes", "respectively", "rights", "trials", "function","mechanisms")
scienceywords = c(scienceywords, "showed", "findings", "min", "days", "well", "received", "however", "also")
scienceywords = c(scienceywords, "observed", "studies", "results", "using", "also", "less", "without", "rate")
scienceywords = c(scienceywords, "high", "level", "research", "measured", "reserved", "patients", "within")
scienceywords = c(scienceywords, "statement", "wiley", "ibro", "sons", "federation", "noteworthy", "periodicals")
scienceywords = c(scienceywords, "john", "societies", "inâ", "isâ", "andâ", "toâ", "abstractcopyright", "etâ", "skill")
scienceywords = c(scienceywords, "extension", "japan", "ireland", "instructed", "presumably", "prepared", "chapter")
scienceywords = c(scienceywords, "reservedthis", "inc", "theâ", "colleagues","incâ", "maximal", "meanwhile", "alternating")
scienceywords = c(scienceywords, "journal", "authors", "ofâ", "comp", "neurol", "american", "imply", "exp", "european")
scienceywords = c(scienceywords, "righthanded", "biology", "press", "commentary", "author", "university", "please")
scienceywords = c(scienceywords, "society", "permissions", "journalspermissionsoupcom", "email", "oxford", "guarantors")
scienceywords = c(scienceywords, "behalf", "examples", "biological", "firestone", "doiaww", "challenges", "inclusions")
scienceywords = c(scienceywords, "morsella", "gane", "experiment","pathwaycopyright","ilî","doiawx","leibovich","institute")
scienceywords = c(scienceywords, "kalisch", "duarte", "lane", "doibrainawy","mahr", "csibra", "psychiatry","advancement")
scienceywords = c(scienceywords, "australian", "ackermann", "shanks", "newell", "bentley", "pepper", "nettle","sciencey")
scienceywords = c(scienceywords, "christiansen", "cop", "copyright", "lake","kline","klines","sci","sweden","over")
scienceywords = c(scienceywords, "entitled","doibrainaww","diseaseâ","science","neurosci","doi","licensee","claim")
scienceywords = c(scienceywords, "government","exclusive","neurophysiol","pittsburgh","europe","publishing","blackwell")
scienceywords = c(scienceywords, "works", "chinese", "publishers","macmillan","supsup","sup","sub","subsub","scotland")
scienceywords = c(scienceywords, "scientific", "summary", "january", "seventeen", "manuscript", "conferred")
scienceywords = c(scienceywords, "achieves", "generalize", "owing", "meet", "thousands", "establishes", "associates")
scienceywords = c(scienceywords, "html", "pdf", "fig")

breakwords <- function(corpus){
  corpus <- tm_map(corpus, content_transformer(gsub), pattern = "spraguedawley", replacement = "sprague dawley")
  corpus <- tm_map(corpus, content_transformer(gsub), pattern = "attentiondeficithyperactivity", replacement = "attention deficit hyperactivity")
  corpus <- tm_map(corpus, content_transformer(gsub), pattern = "singlenucleotide", replacement = "single nucleotide")
  corpus <- tm_map(corpus, content_transformer(gsub), pattern = "machinelearning", replacement = "machine learning")
  corpus <- tm_map(corpus, content_transformer(gsub), pattern = "genomewide", replacement = "genome wide")
  corpus <- tm_map(corpus, content_transformer(gsub), pattern = "firstepisode", replacement = "first episode")
  corpus <- tm_map(corpus, content_transformer(gsub), pattern = "firstdegree", replacement = "first degree")
  corpus <- tm_map(corpus, content_transformer(gsub), pattern = "obsessivecompulsive", replacement = "obsessive compulsive")
  corpus <- tm_map(corpus, content_transformer(gsub), pattern = "lossoffunction", replacement = "loss of function")
  corpus <- tm_map(corpus, content_transformer(gsub), pattern = "placebocontrolled", replacement = "placebo controlled")
  corpus <- tm_map(corpus, content_transformer(gsub), pattern = "tnfî", replacement = "tnf")
  corpus <- tm_map(corpus, content_transformer(gsub), pattern = "ratscopyright", replacement = "rats")
  corpus <- tm_map(corpus, content_transformer(gsub), pattern = "ischemiareperfusion", replacement = "ischemia repurfusion")
  corpus <- tm_map(corpus, content_transformer(gsub), pattern = "wholeexome", replacement = "whole exome")
  corpus <- tm_map(corpus, content_transformer(gsub), pattern = "patientderived", replacement = "patient derived")
  corpus <- tm_map(corpus, content_transformer(gsub), pattern = "pairedpulse", replacement = "paired pulse")
  corpus <- tm_map(corpus, content_transformer(gsub), pattern = "nearinfrared", replacement = "near infrared")
  corpus <- tm_map(corpus, content_transformer(gsub), pattern = "atrisk", replacement = "at risk")
  corpus <- tm_map(corpus, content_transformer(gsub), pattern = "wholegenome", replacement = "whole genome")
  corpus <- tm_map(corpus, content_transformer(gsub), pattern = "diseaseassociated", replacement = "disease associated")
  corpus <- tm_map(corpus, content_transformer(gsub), pattern = "schizophreniacopyright", replacement = "schizophrenia")
  corpus <- tm_map(corpus, content_transformer(gsub), pattern = "populationbased", replacement = "population based")
  corpus <- tm_map(corpus, content_transformer(gsub), pattern = "celladhesion", replacement = "cell adhesion")
  corpus <- tm_map(corpus, content_transformer(gsub), pattern = "asdcopyright", replacement = "asd")
  corpus <- tm_map(corpus, content_transformer(gsub), pattern = "ligandbinding", replacement = "ligand binding")
  corpus <- tm_map(corpus, content_transformer(gsub), pattern = "overrepresented", replacement = "over represented")
  corpus <- tm_map(corpus, content_transformer(gsub), pattern = "oestrogen", replacement = "estrogen")  
  corpus <- tm_map(corpus, content_transformer(gsub), pattern = "ageing", replacement = "aging")
  corpus <- tm_map(corpus, content_transformer(gsub), pattern = "analog", replacement = "analogue")
  corpus <- tm_map(corpus, content_transformer(gsub), pattern = "tumours", replacement = "tumour")
  corpus <- tm_map(corpus, content_transformer(gsub), pattern = "centres", replacement = "centers")
  corpus <- tm_map(corpus, content_transformer(gsub), pattern = "neighbouring", replacement = "neighboring")
  corpus <- tm_map(corpus, content_transformer(gsub), pattern = "dosedependently", replacement = "dose dependently")
  corpus <- tm_map(corpus, content_transformer(gsub), pattern = "shamoperated", replacement = "sham operated")
  corpus <- tm_map(corpus, content_transformer(gsub), pattern = "repurfusion", replacement = "reperfusion")
  corpus <- tm_map(corpus, content_transformer(gsub), pattern = "meps", replacement = "mep")
  corpus <- tm_map(corpus, content_transformer(gsub), pattern = "fibre", replacement = "fiber")
  corpus <- tm_map(corpus, content_transformer(gsub), pattern = "centre", replacement = "center")
  corpus <- tm_map(corpus, content_transformer(gsub), pattern = "conformations", replacement = "conformation")
  corpus <- tm_map(corpus, content_transformer(gsub), pattern = "medullablastomas", replacement = "medullablastoma")
  corpus <- tm_map(corpus, content_transformer(gsub), pattern = "understoodmethods", replacement = "understood methods")
  corpus <- tm_map(corpus, content_transformer(gsub), pattern = "harboured", replacement = "harbored")
  corpus <- tm_map(corpus, content_transformer(gsub), pattern = "genomes", replacement = "genome")
  corpus <- tm_map(corpus, content_transformer(gsub), pattern = "genomics", replacement = "genomic")
  corpus <- tm_map(corpus, content_transformer(gsub), pattern = "unknownmethods", replacement = "unknown methods")
  
  #corpus <- tm_map(corpus, content_transformer(gsub), pattern = "spraguedawley", replacement = "sprague")
  return(corpus)
}

abcorp <- Corpus(VectorSource(masterhigh))

abmap <- tm_map(abcorp, PlainTextDocument)
abmap <- tm_map(abmap, removePunctuation)
abmap <- tm_map(abmap, removeWords, stopwords('english'))
#abmap <- tm_map(abmap, stemDocument)
# I personally don't like to stem the words

termyH <- clean_corpus(abmap)
termyH <- breakwords(termyH)
term_dtm <- DocumentTermMatrix(termyH)
# According to https://www.tidytextmining.com/dtm.html 'Converting to and from...' this is the step
# where we need to convert from corpus into text data using the 'tidy' function

high_words <- tidy(term_dtm)
high_words$tier <- 'High'
high_words$total <- sum(high_words$count)

abcorp <- Corpus(VectorSource(masterlow))

abmap <- tm_map(abcorp, PlainTextDocument)
abmap <- tm_map(abmap, removePunctuation)
abmap <- tm_map(abmap, removeWords, stopwords('english'))

termyL <- clean_corpus(abmap)
termyL <- breakwords(termyL)
term_dtm <- DocumentTermMatrix(termyL)

low_words <- tidy(term_dtm)
low_words$tier <- 'Low'
low_words$total <- sum(low_words$count)

abstracts <- bind_rows(low_words, high_words)

# note that we increase the cutoff from 10 to 50 because this is the master list
word_ratios <- abstracts %>%
  count(term, tier) %>%
  group_by(term) %>%
  filter(sum(n) >= 50) %>%
  filter(!str_detect(term, "copyright")) %>%
  filter(!str_detect(term, "nâ")) %>%
  filter(!str_detect(term, "pâ")) %>%
  ungroup() %>%
  spread(tier, n, fill = 0) %>%
  mutate(instance = as.character(High + Low)) %>%
  mutate(numhigh = as.character(High)) %>%
  mutate(numlow = as.character(Low)) %>%
  mutate_if(is.numeric, funs((. + 1) / (sum(.) + 1))) %>%
  mutate(logratio = log(High / Low)) %>%
  arrange(desc(logratio))
word_ratios$instance <- as.numeric(word_ratios$instance)

# now lets look at each term's cumulative impact
JournalHomeGrid <- read_excel("JournalHomeGrid.xlsx", skip = 2)
JournalHomeGrid <- JournalHomeGrid[which(!is.na(JournalHomeGrid$Tier)),]
JournalHomeGrid$`Journal Impact Factor` <-as.numeric(JournalHomeGrid$`Journal Impact Factor`)
JournalHomeGrid$Tier <- factor(JournalHomeGrid$Tier, levels = c('MEDIUM','HIGH'))
JournalHomeGrid$X__1 <- NULL
JournalHomeGrid$X__2 <- NULL
JournalHomeGrid$X__3 <- NULL
names(JournalHomeGrid)[2] <- 'Journalnames'
names(JournalHomeGrid)[4] <- 'Impact'
JournalHomeGrid$Journalnames <- str_to_title(JournalHomeGrid$Journalnames)

# we need to reconcile the journal names
mhighjournals <- str_to_title(mhighjournals)
mlowjournals <- str_to_title(mlowjournals)
mlowjournals[mlowjournals=="Brain Structure &Amp; Function"] <- "Brain Structure & Function"
mlowjournals[mlowjournals=="The European Journal Of Neuroscience"] <- "European Journal Of Neuroscience"
mlowjournals[mlowjournals=="The Journal Of Neuroscience : The Official Journal Of The Society For Neuroscience"] <- "Journal Of Neuroscience"
mhighjournals[mhighjournals=="Brain : A Journal Of Neurology"] <- "Brain"
mhighjournals[mhighjournals=="Nature Reviews. Neuroscience"] <- "Nature Reviews Neuroscience"
mhighjournals[mhighjournals=="Science (New York, N.y.)"] <- "Science"

mhighjournals <- as.data.frame(mhighjournals)
mlowjournals  <- as.data.frame(mlowjournals)

#create a row number variable so we can recreate the order, then add impact factor to the journals
mhighjournals$id  <- 1:nrow(mhighjournals)
mhighjournals <- merge(mhighjournals, JournalHomeGrid, by.x='mhighjournals', by.y='Journalnames',all.x=TRUE)
mhighjournals <- mhighjournals[order(mhighjournals$id), ]
mlowjournals$id  <- 1:nrow(mlowjournals)
mlowjournals <- merge(mlowjournals, JournalHomeGrid, by.x='mlowjournals', by.y='Journalnames',all.x=TRUE)
mlowjournals <- mlowjournals[order(mlowjournals$id), ]

# now let's scan through word_ratios and calculate citations and cumulative impact
word_ratios['lcitations'] <- 0
word_ratios['hcitations'] <- 0
word_ratios['limpact'] <- 0
word_ratios['himpact'] <- 0

# need to clean up the greek letters
word_ratios$term <- gsub("Î","\U03B2",word_ratios$term) # beta

pb <- progress_bar$new(total = round(dim(word_ratios)[1]/100))

for (m in 1:dim(word_ratios)[1]){
  
  # pasting in the blank space is important to avoid substrings 

  word_ratios$lcitations[m] <- sum(mlowcitations[grep(paste("\\b",word_ratios$term[m],"\\b",sep=''),termyL$content)],na.rm=TRUE)
  word_ratios$hcitations[m] <- sum(mhighcitations[grep(paste("\\b",word_ratios$term[m],"\\b",sep=''),termyH$content)],na.rm=TRUE)
  
  word_ratios$himpact[m]  <- word_ratios$himpact[m] + sum(mhighjournals[grep(paste("\\b",word_ratios$term[m],"\\b",sep=''),termyH$content),'Impact'],na.rm=TRUE)
  word_ratios$limpact[m]  <- word_ratios$limpact[m] + sum(mlowjournals[grep(paste("\\b",word_ratios$term[m],"\\b",sep=''),termyL$content),'Impact'],na.rm=TRUE)
  
  if (m %% 100 == 0)
    pb$tick()
}

word_ratios$TotImpact <- word_ratios$limpact + word_ratios$himpact
word_ratios$TotImpact <- word_ratios$TotImpact / word_ratios$instance
linmod <- lm(TotImpact ~ logratio, data = word_ratios, na.action=na.exclude)
word_ratios["impact_resid"] = word_ratios["TotImpact"] - predict(linmod, word_ratios)

word_ratios$citations <- word_ratios$lcitations + word_ratios$hcitations
word_ratios$citrat <- word_ratios$citations / word_ratios$instance
linmod <- lm(citrat ~ logratio, data = word_ratios, na.action=na.exclude)
word_ratios["citrat_resid"] = word_ratios["citrat"] - predict(linmod, word_ratios)


word_ratios %>%
  group_by(logratio < 0) %>%
  top_n(25, abs(logratio)) %>%
  ungroup() %>%
  mutate(term = reorder(term, logratio)) %>%
  ggplot(aes(term, logratio, fill = logratio < 0)) +
  geom_col(show.legend = FALSE) +
  coord_flip() +
  ylab("log odds ratio (High/Med)") +
  scale_fill_discrete(name = "", labels = c("High", "Med"))


# to view and weed out nonsense words, check dump then add them to sciencywords
dump <- word_ratios %>% group_by(logratio < 0) %>% top_n(50, abs(logratio))

# now let's assign each term a category
codedwords <- word_ratios
codedwords %>%
  group_by(logratio < 0) %>%
  top_n(25, abs(logratio)) %>%
  ungroup() %>%
  mutate(term = reorder(term, logratio))
write.csv(codedwords,"Top Terms.csv",row.names=FALSE)
# add categories to the terms
codedwords <- read.csv("Top Terms.csv")
codedwords %>%
  group_by(logratio < 0) %>%
  top_n(25, abs(logratio)) %>%
  ungroup() %>%
  mutate(term = reorder(term, logratio)) %>%
  ggplot(aes(term, logratio, fill = category)) +
  geom_col() + 
  scale_y_continuous(limits = c(-5.5, 4.5)) +
  scale_fill_manual(values=c("brown4", "lightblue4", "light gray", "red2", "orange2", "gray65")) +
  coord_flip() +
  ylab("log odds ratio (High/Med)") 

# to look up the odds ratio of a specific term
# word_ratios[match('optogenetics',word_ratios$term),]

#be on the look out for terms that need greek letters
# "gskÎ", "hifÎ", "nfÎ", "ilÎ", "naÃ", "erÎ", "tnfÎ", "amyloidÎ", "tgfÎ", "ifnÎ", "gtâ???", "ltâ???", "factorÎ", "interleukinÎ", "ifnÎ", "gtâ???", "pkcÎ", "ltâ???"
# frog<-word_ratios[which(word_ratios$citrat_resid < -12),]
# word_ratios <- word_ratios[-match('amyloidÎ',word_ratios$term),]

word_ratios <- word_ratios[-match('aminohydroxymethylisoxazolepropionic',word_ratios$term),]
word_ratios <- word_ratios[-match('gtâ???',word_ratios$term),]
word_ratios <- word_ratios[-match('ltâ???',word_ratios$term),]
word_ratios <- word_ratios[-match('naÃ',word_ratios$term),]
# and a couple of betas that are formatted too strangely to include:
word_ratios <- word_ratios[-which(grepl('\U03B2',word_ratios$term) & word_ratios$citrat < 6),]

nam <- 'Master Data.RData'
save.image(file = nam)

hist(word_ratios$logratio, main="", xlab="Log odds ratio Med/High ", col="gray", las=1,breaks=20)


bp = ggplot(word_ratios, aes(x=logratio, y=citrat)) + geom_smooth(size=2) + geom_point(shape=19, size = 1,alpha=0.2) + theme_bw() +  theme(text = element_text(size=20)) + xlab("Log Odds Ratio") + ylab("Citation Rate")
bp = bp + theme(axis.line = element_line(colour = "black", size=1), panel.grid.major = element_blank(), panel.grid.minor = element_blank(), panel.border = element_blank(), panel.background = element_blank()) 
bp = bp + theme(axis.text.x  = element_text(face="bold",colour="black", size=18)) + theme(axis.text.y  = element_text(colour="black", face="bold",size=18)) 
bp = bp + theme(axis.title.x = element_text(face="bold",colour="black", size=18)) + theme(axis.title.y = element_text(face="bold",colour="black", size=18))
bp + geom_text_repel(data = subset(word_ratios[which(word_ratios$citrat_resid>25 | word_ratios$citrat_resid < -12),]), aes(label = term, y = citrat, fontface = 'bold'))

bp = ggplot(word_ratios, aes(x=logratio, y=TotImpact)) + geom_smooth(size=2) + geom_point(shape=19, size = 1,alpha=0.2) + theme_bw() +  theme(text = element_text(size=20)) + xlab("Log Odds Ratio (Med/High)") + ylab("Impact Rate")
bp = bp + theme(axis.line = element_line(colour = "black", size=1), panel.grid.major = element_blank(), panel.grid.minor = element_blank(), panel.border = element_blank(), panel.background = element_blank()) 
bp = bp + theme(axis.text.x  = element_text(face="bold",colour="black", size=18)) + theme(axis.text.y  = element_text(colour="black", face="bold",size=18)) 
bp = bp + theme(axis.title.x = element_text(face="bold",colour="black", size=18)) + theme(axis.title.y = element_text(face="bold",colour="black", size=18))
bp + geom_text_repel(data = subset(word_ratios[which( (word_ratios$impact_resid>4.5 & word_ratios$logratio > -2) | word_ratios$TotImpact < 2  ),]), aes(label = term, y = TotImpact, fontface = 'bold'))

word_ratios %>%
  group_by(logratio < 0) %>%
  top_n(25, abs(citrat_resid)) %>%
  ungroup() %>%
  mutate(term = reorder(term, citrat_resid)) %>%
  ggplot(aes(term, citrat_resid, fill = logratio < 0)) +
  geom_col(show.legend = FALSE) +
  coord_flip() +
  ylab("log odds ratio (High/Med)") +
  scale_fill_discrete(name = "", labels = c("High", "Med"))

word_ratios %>%
  group_by(logratio < 0) %>%
  top_n(25, abs(impact_resid)) %>%
  ungroup() %>%
  mutate(term = reorder(term, impact_resid)) %>%
  ggplot(aes(term, impact_resid, fill = logratio < 0)) +
  geom_col(show.legend = FALSE) +
  coord_flip() +
  ylab("Impact Rate") +
  scale_fill_discrete(name = "", labels = c("High", "Med"))

###
###
###

# to replace those pesky betas:
# for (m in grep("\U03B2",word_ratios$term)){
#   word_ratios$lcitations[m] <- sum(mlowcitations[grep(paste("\\b",word_ratios$term[m],"\\b",sep=''),termyL$content)],na.rm=TRUE)
#   word_ratios$hcitations[m] <- sum(mhighcitations[grep(paste("\\b",word_ratios$term[m],"\\b",sep=''),termyH$content)],na.rm=TRUE)
#   
#   word_ratios$himpact[m]  <- word_ratios$himpact[m] + sum(mhighjournals[grep(paste("\\b",word_ratios$term[m],"\\b",sep=''),termyH$content),'Impact'],na.rm=TRUE)
#   word_ratios$limpact[m]  <- word_ratios$limpact[m] + sum(mlowjournals[grep(paste("\\b",word_ratios$term[m],"\\b",sep=''),termyL$content),'Impact'],na.rm=TRUE)
#   
# }


# #let's find some of these weird words and see what they mean...
# print (masterhigh[which(termyH)])

# for (i in 1:length(masterhigh)){
# 
#   abcorp <- Corpus(VectorSource(masterhigh[i]))
# 
#   abmap <- tm_map(abcorp, PlainTextDocument)
#   abmap <- tm_map(abmap, removePunctuation)
#   abmap <- tm_map(abmap, removeWords, stopwords('english'))
# 
#   termy <- clean_corpus(abmap)
#   termy <- breakwords(termy)
# 
#   if(length(grep("exome", termy))>0)
#     {
#     print(i)
#     print(masterhigh[i])
#   }
# }
# 
# for (i in 1:length(lowabstracts)){
#   
#   abcorp <- Corpus(VectorSource(lowabstracts[i]))
#   
#   abmap <- tm_map(abcorp, PlainTextDocument)
#   abmap <- tm_map(abmap, removePunctuation)
#   abmap <- tm_map(abmap, removeWords, stopwords('english'))
#   
#   termy <- clean_corpus(abmap)
#   termy <- breakwords(termy)
#   
#   if(length(grep("malondialdehyde",termy))>0)
#     print(lowabstracts[i])
# }
# 
# ###
# ###
###

# CORF = C9ORF72
# MEP = motor evoked potential
# OGD = oxygen glucose deprivation
# MWM = Morris water maze
# MTT = cell metabolic activity assay
# BAX = apoptosis signal
# FNIRS = Functional Near Infrared Spectroscopy
# CCI = chronic constrictive injury
# MAPT = gene encoding tau protein relevant to Alzheimer's
# ABR = auditory brain stem responses 
# PGE = prostaglandin E2
# dUTP = deoxyuridine triphosphate
# MCAO = middle cerebral artery occlusion
# Malondialdehyde = result of lipid peroxidation
# ISI = inter-stimulus interval / inter-spike interval

# MDA should be NMDA
