# Supplementary material for: Corpus Colossal: A Bibliometric Analysis of Neuroscience Abstracts and Impact Factor
Source: Front Integr Neurosci. 2019 Jul 3;13:18. doi: 10.3389/fnint.2019.00018 (PMC6618901; doi:10.3389/fnint.2019.00018)
Supplement: Supplementary file 1 [file Data_Sheet_1.ZIP › Review Abstract Miner.R]

library(beepr)
library(tm)
library(PubMedWordcloud)
library(RColorBrewer)
library(SnowballC)
library(tidytext)
library(dplyr)
library(tidyr)
library(ggplot2)
library(stringr)
library(rcrossref)
library(RISmed)
library(rentrez)
library(curl)
library(progress)
library(gsubfn)
library(stringr)

rm(list = ls())

yr <- 2014
setwd("D:/Box Sync/Research/Meta Review")
# load("D:/Box Sync/Research/Meta Review/2018 Data.RData")

throttle <- 1

highs <- c('Nature Reviews Neuroscience','Nature Neuroscience','Annual Review of Neuroscience','Neuron')
highs <- c(highs,'Molecular Psychiatry','Biological Psychiatry', 'Acta Neuropathologica', 'Progress in Neurobiology', 'Brain')
# 'Trends in Neurosciences' has too short of abstracts

potentials <- c('Nature', 'Science', 'Nature Communications', 'Cell')

keywords = c("brain","brainstem","neuron","neurons","neural","synapse","synaptic","neuroscience","neurotransmitter")
keywords = c(keywords,"amygdala","axonal","dendrite","axons","dendrites","hippocampus","hypothalamus","thalamus")
keywords = c(keywords, "myelination","myelin","cerebellum","sulcus","gyrus")
keywords = c(keywords,"dopamine" , "serotonin" , "gaba" , "glutamate" , "acetylcholine" , "endorphins" , "oxytocin" , "vasopressin")
keywords = c(keywords, "autism", "NMDAR", "AMPAR", "long-term potentiation", "long-term depression", "place fields", "grid fields", "memory consolidation")
keywords <- sort(keywords)
             
lows <- c('Journal of Neurophysiology','Neuroscience','Frontiers in Neuroscience','Brain Struct Funct')
lows <- c(lows,'Brain Research','Neuroscience Bulletin','Brain and Behavior','NeuroReport','Eur J Neurosci')
lows <- c(lows,'Brain Research Bulletin','BMC Neuroscience','Neuroscience Research','Neuroscience Letters')
lows <- c(lows, 'The Journal of neuroscience : the official journal of the Society for Neuroscience')
# note that Brain and Behavior & NeuroReport didn't exist in 2010, Nature Communications in ~2008, Frontiers in Neuroscience in ~2004
# 

scienceywords = c("may","study","group","effect","effects","increased","decreased","significant")
scienceywords = c(scienceywords, "significantly","higher","lower","compared","control","including","use")
scienceywords = c(scienceywords, "administration","response","groups","different","present","data","one")
scienceywords = c(scienceywords, "two","whether","day","present","reduced","evidence","first","role","right")
scienceywords = c(scienceywords, "elsevier","found","involved","used","suggest","analysis","can","different")
scienceywords = c(scienceywords, "treatment", "associated", "increase", "time", "hours", "differences","activity")
scienceywords = c(scienceywords, "factors", "changes", "respectively", "rights", "trials", "function","mechanisms")
scienceywords = c(scienceywords, "showed", "findings", "min", "days", "well", "received", "however", "also")
scienceywords = c(scienceywords, "observed", "studies", "results", "using", "also", "less", "without", "rate")
scienceywords = c(scienceywords, "high", "level", "research", "measured", "reserved", "patients", "within")
scienceywords = c(scienceywords, "statement", "wiley", "ibro", "sons", "federation", "noteworthy", "periodicals")
scienceywords = c(scienceywords, "john", "societies", "inâ", "isâ", "andâ", "toâ", "abstractcopyright", "etâ", "skill")
scienceywords = c(scienceywords, "extension", "japan", "ireland", "instructed", "presumably", "prepared", "chapter")
scienceywords = c(scienceywords, "reservedthis", "inc", "theâ", "colleagues","incâ", "maximal", "meanwhile", "alternating")
scienceywords = c(scienceywords, "journal", "authors", "ofâ", "comp", "neurol", "american", "imply", "exp", "european")
scienceywords = c(scienceywords, "righthanded", "biology", "press", "commentary", "author", "university", "please")
scienceywords = c(scienceywords, "society", "permissions", "journalspermissionsoupcom", "email", "oxford", "guarantors")
scienceywords = c(scienceywords, "behalf", "examples", "biological", "firestone", "doiaww", "challenges", "inclusions")
scienceywords = c(scienceywords, "morsella", "gane", "experiment","pathwaycopyright","ilî","doiawx","leibovich","institute")
scienceywords = c(scienceywords, "kalisch", "duarte", "lane", "doibrainawy","mahr", "csibra", "psychiatry","advancement")
scienceywords = c(scienceywords, "australian", "ackermann", "shanks", "newell", "bentley", "pepper", "nettle","sciencey")
scienceywords = c(scienceywords, "christiansen", "cop", "copyright", "lake","kline","klines","sci","sweden","over")
scienceywords = c(scienceywords, "entitled","doibrainaww","diseaseâ","science","neurosci","doi","licensee","claim")
scienceywords = c(scienceywords, "government","exclusive","neurophysiol","pittsburgh","europe","publishing","blackwell")
scienceywords = c(scienceywords, "works", "chinese", "publishers","macmillan","supsup","sup","sub","subsub","scotland")
scienceywords = c(scienceywords, "scientific", "summary", "january", "seventeen", "manuscript", "conferred")
scienceywords = c(scienceywords, "achieves", "generalize", "owing", "meet", "thousands", "establishes", "associates")
scienceywords = c(scienceywords, "html", "pdf", "fig")

clean_corpus <- function(corpus){
  corpus <- tm_map(corpus, stripWhitespace)
  corpus <- tm_map(corpus, removeNumbers)
  corpus <- tm_map(corpus, removePunctuation)
  corpus <- tm_map(corpus, content_transformer(tolower))
  corpus <- tm_map(corpus, removeWords, c(stopwords("english"),scienceywords))
  return(corpus)
}

breakwords <- function(corpus){
  corpus <- tm_map(corpus, content_transformer(gsub), pattern = "spraguedawley", replacement = "sprague dawley")
  corpus <- tm_map(corpus, content_transformer(gsub), pattern = "attentiondeficithyperactivity", replacement = "attention deficit hyperactivity")
  corpus <- tm_map(corpus, content_transformer(gsub), pattern = "singlenucleotide", replacement = "single nucleotide")
  corpus <- tm_map(corpus, content_transformer(gsub), pattern = "machinelearning", replacement = "machine learning")
  corpus <- tm_map(corpus, content_transformer(gsub), pattern = "genomewide", replacement = "genome wide")
  corpus <- tm_map(corpus, content_transformer(gsub), pattern = "firstepisode", replacement = "first episode")
  corpus <- tm_map(corpus, content_transformer(gsub), pattern = "firstdegree", replacement = "first degree")
  corpus <- tm_map(corpus, content_transformer(gsub), pattern = "obsessivecompulsive", replacement = "obsessive compulsive")
  corpus <- tm_map(corpus, content_transformer(gsub), pattern = "lossoffunction", replacement = "loss of function")
  corpus <- tm_map(corpus, content_transformer(gsub), pattern = "placebocontrolled", replacement = "placebo controlled")
  corpus <- tm_map(corpus, content_transformer(gsub), pattern = "tnfî", replacement = "tnf")
  corpus <- tm_map(corpus, content_transformer(gsub), pattern = "ratscopyright", replacement = "rats copyright")
  corpus <- tm_map(corpus, content_transformer(gsub), pattern = "ischemiareperfusion", replacement = "ischemia repurfusion")
  corpus <- tm_map(corpus, content_transformer(gsub), pattern = "wholeexome", replacement = "whole exome")
  corpus <- tm_map(corpus, content_transformer(gsub), pattern = "patientderived", replacement = "patient derived")
  corpus <- tm_map(corpus, content_transformer(gsub), pattern = "pairedpulse", replacement = "paired pulse")
  corpus <- tm_map(corpus, content_transformer(gsub), pattern = "nearinfrared", replacement = "near infrared")
  corpus <- tm_map(corpus, content_transformer(gsub), pattern = "atrisk", replacement = "at risk")
  corpus <- tm_map(corpus, content_transformer(gsub), pattern = "wholegenome", replacement = "whole genome")
  corpus <- tm_map(corpus, content_transformer(gsub), pattern = "diseaseassociated", replacement = "disease associated")
  corpus <- tm_map(corpus, content_transformer(gsub), pattern = "schizophreniacopyright", replacement = "schizophrenia copyright")
  corpus <- tm_map(corpus, content_transformer(gsub), pattern = "populationbased", replacement = "population based")
  corpus <- tm_map(corpus, content_transformer(gsub), pattern = "celladhesion", replacement = "cell adhesion")
  corpus <- tm_map(corpus, content_transformer(gsub), pattern = "asdcopyright", replacement = "asd copyright")
  corpus <- tm_map(corpus, content_transformer(gsub), pattern = "ligandbinding", replacement = "ligand binding")
  corpus <- tm_map(corpus, content_transformer(gsub), pattern = "overrepresented", replacement = "over represented")
  corpus <- tm_map(corpus, content_transformer(gsub), pattern = "oestrogen", replacement = "estrogen")  
  corpus <- tm_map(corpus, content_transformer(gsub), pattern = "ageing", replacement = "aging")
  corpus <- tm_map(corpus, content_transformer(gsub), pattern = "analog", replacement = "analogue")
  corpus <- tm_map(corpus, content_transformer(gsub), pattern = "tumours", replacement = "tumour")
  corpus <- tm_map(corpus, content_transformer(gsub), pattern = "centres", replacement = "centers")
  corpus <- tm_map(corpus, content_transformer(gsub), pattern = "neighbouring", replacement = "neighboring")
  corpus <- tm_map(corpus, content_transformer(gsub), pattern = "dosedependently", replacement = "dose dependently")
  corpus <- tm_map(corpus, content_transformer(gsub), pattern = "shamoperated", replacement = "sham operated")
  corpus <- tm_map(corpus, content_transformer(gsub), pattern = "repurfusion", replacement = "reperfusion")
  corpus <- tm_map(corpus, content_transformer(gsub), pattern = "meps", replacement = "mep")
  corpus <- tm_map(corpus, content_transformer(gsub), pattern = "fibre", replacement = "fiber")
  corpus <- tm_map(corpus, content_transformer(gsub), pattern = "centre", replacement = "center")
  corpus <- tm_map(corpus, content_transformer(gsub), pattern = "conformations", replacement = "conformation")
  corpus <- tm_map(corpus, content_transformer(gsub), pattern = "medullablastomas", replacement = "medullablastoma")
  corpus <- tm_map(corpus, content_transformer(gsub), pattern = "understoodmethods", replacement = "understood methods")
  corpus <- tm_map(corpus, content_transformer(gsub), pattern = "harboured", replacement = "harbored")
  corpus <- tm_map(corpus, content_transformer(gsub), pattern = "genomes", replacement = "genome")
  corpus <- tm_map(corpus, content_transformer(gsub), pattern = "genomics", replacement = "genomic")
  
  #corpus <- tm_map(corpus, content_transformer(gsub), pattern = "spraguedawley", replacement = "sprague")
  return(corpus)
}

ScrapeAbst <- function(id)
{
  initia <- '</h3><div class=\"\"><p>'
  termina <- '</p></div></div><div class="aux">'
  termina2 <- '</p><p class=\"copyright\">'
  url <- paste("https://www.ncbi.nlm.nih.gov/pubmed/?term=",id,"%5Buid%5D",sep="")
  page<-readLines(url)
  absnip <- page[which(grepl(initia,page))]
  
  terminpoint <- regexpr(termina,absnip)[1]-1
  if(regexpr(termina,absnip)[1]==-1)
    terminpoint <- regexpr(termina2,absnip)[1]-1
  
  return(substr(absnip,regexpr(initia,absnip)[1]+nchar(initia),terminpoint))
}


#This should have worked as a function but mysteriously didn't

k<-1

repeat{
  if(k==1){
    journs<-lows
    potent<-FALSE
  }
  if(k==2){
    journs<-highs
    potent<-FALSE
  }
  if(k==3){
    journs<-potentials
    potent<-TRUE
  }
  
  while(!has_internet())
    Sys.sleep(10)
  
  i<-1
  query <- paste("(",'"',journs[i],'" [Journal]) AND ("',yr,'/01/01\"[Date - Publication] : \"',yr,'/12/31\"[Date - Publication])',sep="")
  eusum<-EUtilsSummary(query,type="esearch",db="pubmed",retmax=10000)
  eutil<-EUtilsGet(eusum)
  hog<-PMID(eutil)
  if(length(hog)==0)
    print(paste("uh-oh, didn't find any articles for journal:",journs[i]))
  ids <- hog
  abstracts  <- AbstractText(eutil)
  pubs <- PublicationType(eutil)
  journalnames <- Title(eutil)
  journalnames <- str_to_title(journalnames)
  
  for(i in 2:length(journs)){
    query <- paste("(",'"',journs[i],'" [Journal]) AND ("',yr,'/01/01\"[Date - Publication] : \"',yr,'/12/31\"[Date - Publication])',sep="")
    eusum<-EUtilsSummary(query,type="esearch",db="pubmed",retmax=10000)
    eutil<-EUtilsGet(eusum)
    hog<-PMID(eutil)
    if(length(hog)==0)
      print(paste("uh-oh, didn't find any articles for journal:",journs[i]))
    ids <- c(ids,hog)
    abstracts <- c(abstracts,AbstractText(eutil))
    pubs <- c(pubs,PublicationType(eutil))
    journalnames <- c(journalnames,Title(eutil))
    Sys.sleep(4)
  }
  
  pb <- progress_bar$new(total = round(length(ids)/100))
  cits <- rep(0,length(ids))
  beginn <- Sys.time()
  
  
  for (i in 1:length(ids)){
    while(!has_internet())
      Sys.sleep(10)
    
    if( nchar(abstracts[i])==0 & length(pubs[i][[1]])==0 ){
      
      tries<-0
      repeat {
        
        if((Sys.time()-lasttry)<10)
          Sys.sleep(2)
        
        while(!has_internet())
          Sys.sleep(10)
        
        result <- tryCatch({abst<-getAbstracts(ids[i])}, error=identity)
        lasttry <- Sys.time()
        
        if(length(abst)==0){
          tries <- tries+1
          query2 <- paste(ids[i],"[uid]")
          eusum2<- EUtilsSummary(query2,type="esearch",db="pubmed",retmax=10)
          eutil2<- EUtilsGet(eusum2)
          pub2 <- PublicationType(eutil2)
          
          # if pub2 is trustworthy, this article really has no abstract
          if(length(pub2[[1]])>0 )
            break
        }
        
        if (!is(result, "error")&length(result)>0){
          abstracts[i]<-abst
          break
        }
        if (tries > 5){
          abst <- ScrapeAbst(ids[i])
          
          #for testing purposes only, turn off:
          #print(abst)
          
          
          if (nchar(abst)==0)
            print(paste("Could not retrieve abstract for PMID # ",i," ", ids[i]))
          #beep(sound =1)
          break
        }
        if (is(result, "error")){
          tries <- tries+1
        }
      }
    }
    # at the end of this, 96% of articles have an abstract. Most of those that don't are editorials, but not all.
    # I estimate this process returns ~98% of all abstracts.
    
    
    # now erase any superfluous articles from the potential journals
    if(potent){
      if (!sum(sapply(keywords, grepl, abstracts[i])) > 0){
        ids[i]<-NA
        abstracts[i]<-NA
        journalnames[i]<-NA
      }
    }
    
    if (i %% 100 == 0)
      pb$tick()
    
    if (i %% 500 == 0){
      save.image("D:/Box Sync/Research/Meta Review/Progress.R.RData")
      elapse <- as.numeric(Sys.time() - beginn, units="mins")
      total <- as.numeric(1/(i/length(ids))*elapse, units="mins")
      print(paste("I should be done in", round(total-elapse), "minutes"))
    }
    
    print(paste("#",i," @ ",Sys.time(), sep=""))
    
    
    if(!is.na(ids[i])){
      doix <- ''
      
      tries<-0
      repeat {
        result <- tryCatch({doix <- unlist(strsplit(entrez_summary(db="pubmed", id=ids[i])$elocationid, split=' ', fixed=TRUE))[2]}, error=identity)
        if (!is(result, "error"))
          break
        if (tries > 9){
          print(paste("Could not retrieve DOI for PMID: ",ids[i]))
          break
        }
        if (is(result, "error")){
          Sys.sleep(1)
          beep(sound =1)
          tries <- tries+1
        }
      }
      
      if(is.na(doix)){
        deets <- extract_from_esummary(entrez_summary(db="pubmed", id=ids[i]), "articleids")
        doix <- deets[which(deets$idtype=="doi"),3]
      }
      
      tries<-0
      repeat {
        
        result <- tryCatch({cita <-cr_citation_count(doi = doix)$count}, error=identity)
        
        if(!is.numeric(cita)){
          print(paste("Uh-oh, bad citation result for:",ids[i]))
          break
        }
        
        if (!is(result, "error")){
          cits[i] <- cits[i] + cita
          break
        }
        if (tries > 9){
          print(paste("Could not retrieve citations for PMID: ",ids[i]))
          break
        }
        if (is(result, "error")){
          Sys.sleep(1)
          beep(sound =1)
          tries <- tries+1
        }
      }
    }
  }
  if(k==3){
    potentids<-ids
    potentabstracts<-abstracts
    potentcitations<-cits
    potentjournals<-journalnames
    break
  }
  if(k==2){
    highids<-ids
    highabstracts<-abstracts
    highcitations<-cits
    highjournals<-journalnames
    k <- 3
  }
  if(k==1){
    lowids<-ids
    lowabstracts<-abstracts
    lowcitations<-cits
    lowjournals<-journalnames
    k <- 2
  }
  
}


#fold potentials into highs:
highids <- c(highids,potentids[!is.na(potentids)])
highabstracts <- c(highabstracts,potentabstracts[!is.na(potentids)])
highcitations <- c(highcitations,potentcitations[!is.na(potentids)])
highjournals  <- c(highjournals,potentjournals[!is.na(potentids)]) 

# remove the rare entries where multiple abstracts have been concatenated together somehow:
# hist(nchar(lowabstracts),breaks=300,ylim=c(0,10))
# lowabstracts[which(nchar(lowabstracts)>6000)]<-""


abcorp <- Corpus(VectorSource(highabstracts))

abmap <- tm_map(abcorp, PlainTextDocument)
abmap <- tm_map(abmap, removePunctuation)
abmap <- tm_map(abmap, removeWords, c(stopwords('english'),scienceywords))
#abmap <- tm_map(abmap, stemDocument)
# I personally don't like to stem the words

termyH <- clean_corpus(abmap)
termyH <- breakwords(termyH)
term_dtm <- DocumentTermMatrix(termyH)
# According to https://www.tidytextmining.com/dtm.html 'Converting to and from...' this is the step
# where we need to convert from corpus into text data using the 'tidy' function

high_words <- tidy(term_dtm)
high_words$tier <- 'High'
high_words$total <- sum(high_words$count)

## switching over to low ##

abcorp <- Corpus(VectorSource(lowabstracts))

abmap <- tm_map(abcorp, PlainTextDocument)
abmap <- tm_map(abmap, removePunctuation)
abmap <- tm_map(abmap, removeWords, c(stopwords('english'),scienceywords))

termyL <- clean_corpus(abmap)
termyL <- breakwords(termyL)
term_dtm <- DocumentTermMatrix(termyL)

low_words <- tidy(term_dtm)
low_words$tier <- 'Low'
low_words$total <- sum(low_words$count)

abstracts <- bind_rows(low_words, high_words)

word_ratios <- abstracts %>%
  count(term, tier) %>%
  group_by(term) %>%
  filter(sum(n) >= 10) %>%
  filter(!str_detect(term, "copyright")) %>%
  #filter(!str_detect(term, "nâ???")) %>%
  #filter(!str_detect(term, "pâ???")) %>%
  ungroup() %>%
  spread(tier, n, fill = 0) %>%
  mutate(instance = as.character(High + Low)) %>%
  mutate(numhigh = as.character(High)) %>%
  mutate(numlow = as.character(Low)) %>%
  mutate_if(is.numeric, funs((. + 1) / (sum(.) + 1))) %>%
  mutate(logratio = log(High / Low)) %>%
  arrange(desc(logratio))
word_ratios$instance <- as.numeric(word_ratios$instance)


word_ratios['lcitations'] <- 0
word_ratios['hcitations'] <- 0
word_ratios['limpact'] <- 0
word_ratios['himpact'] <- 0

for (m in 1:dim(word_ratios)[1]){
  word_ratios$lcitations[m] <- sum(lowcitations[grep(paste("\\b",word_ratios$term[m],"\\b",sep=''),termyL$content)],na.rm=TRUE)
  word_ratios$hcitations[m] <- sum(highcitations[grep(paste("\\b",word_ratios$term[m],"\\b",sep=''),termyH$content)],na.rm=TRUE)
  
  word_ratios$himpact[m]  <- word_ratios$himpact[m] + sum(highjournals[grep(paste("\\b",word_ratios$term[m],"\\b",sep=''),termyH$content),'Impact'],na.rm=TRUE)
  word_ratios$limpact[m]  <- word_ratios$limpact[m] + sum(lowjournals[grep(paste("\\b",word_ratios$term[m],"\\b",sep=''),termyL$content),'Impact'],na.rm=TRUE)
  
}

word_ratios$citations <- word_ratios$lcitations + word_ratios$hcitations
word_ratios$citrat <- word_ratios$citations / word_ratios$instance

linmod <- lm(citrat ~ logratio, data = word_ratios, na.action=na.exclude)
word_ratios["citrat_resid"] = word_ratios["citrat"] - predict(linmod, word_ratios)

nam <- paste(as.character(yr),'Contrasts.png')
png(nam, width = 900, height = 450)

word_ratios %>%
  group_by(logratio < 0) %>%
  top_n(15, abs(logratio)) %>%
  ungroup() %>%
  mutate(term = reorder(term, logratio)) %>%
  ggplot(aes(term, logratio, fill = logratio < 0)) +
  geom_col(show.legend = FALSE) +
  coord_flip() +
  ylab("log odds ratio (High/Med)") +
  scale_fill_discrete(name = "", labels = c("High", "Med")) +
  theme_gray(base_size=12*(80/60))

dev.off()

# to view and weed out nonsense words, check dump then add them to sciencywords
dump <- word_ratios %>% group_by(logratio < 0) %>% top_n(50, abs(logratio))

# to look up the odds ratio of a specific term
# word_ratios[match('optogenetics',word_ratios$term),]

nam <- paste(as.character(yr),'Data.RData')
save.image(file = nam)

                                                                    
# ONLY for 2014, to get rid of "pâ???":
# word_ratios[2,]<-NA
# word_ratios <- drop_na(word_ratios)

# take note about a possible need to invert the ratio because I switched from Med/High to High/Med
# 

###
###
###

#let's find some of these weird words and see what they mean...
# for (i in 1:length(highabstracts)){
#   
#   abcorp <- Corpus(VectorSource(highabstracts[i]))
#   
#   abmap <- tm_map(abcorp, PlainTextDocument)
#   abmap <- tm_map(abmap, removePunctuation)
#   abmap <- tm_map(abmap, removeWords, stopwords('english'))
#   
#   termy <- clean_corpus(abmap)
#   termy <- breakwords(termy)
#   
#   if(length(grep("exclusive", termy))>0)
#     print(i)
# }
# 
# for (i in 1:length(lowabstracts)){
#   
#   abcorp <- Corpus(VectorSource(lowabstracts[i]))
#   
#   abmap <- tm_map(abcorp, PlainTextDocument)
#   abmap <- tm_map(abmap, removePunctuation)
#   abmap <- tm_map(abmap, removeWords, stopwords('english'))
#   
#   termy <- clean_corpus(abmap)
#   termy <- breakwords(termy)
#   
#   if(length(grep("malondialdehyde",termy))>0)
#     print(i)
# }

###
###
###
