# Supplementary material for: Corpus Colossal: A Bibliometric Analysis of Neuroscience Abstracts and Impact Factor
Source: Front Integr Neurosci. 2019 Jul 3;13:18. doi: 10.3389/fnint.2019.00018 (PMC6618901; doi:10.3389/fnint.2019.00018)
Supplement: Supplementary file 1 [file Data_Sheet_1.ZIP › Theme Contrasts.R]

# library(beepr)
# library(tm)
# library(PubMedWordcloud)
# library(RColorBrewer)
# library(SnowballC)
# library(tidytext)
# library(dplyr)
# library(tidyr)
# library(ggplot2)
# library(stringr)
# library(ggpubr)
# 
#load('Master Data.RData')

# let's make theme clusters and have them compete!

topics <- c("neuroimmunology", "inflammation", "cytokine", "cytokines", "interleukin", "proinflammatory", "neuroinflammation", "microglia")
tframe <-data.frame(topics)
tframe$theme <- 'Neuro-immunology'
for (i in 1:length(topics)){
  tframe$ratio[i]<- word_ratios[match(topics[i],word_ratios$term),]$logratio
  tframe$instance[i] <- word_ratios[match(topics[i],word_ratios$term),]$instance
  tframe$citations[i] <- word_ratios[match(topics[i],word_ratios$term),]$citations / word_ratios[match(topics[i],word_ratios$term),]$instance
  
}
tframe$rank <- median(tframe$ratio, na.rm=TRUE)
tframe$citrank <- median(tframe$citations, na.rm=TRUE)
clusters <- tframe

topics <- c("neurogenesis", "stem", "progenitor", "progenitors", "fate")
tframe <-data.frame(topics)
tframe$theme <- 'Neurogenesis'
for (i in 1:length(topics)){
  tframe$ratio[i]<- word_ratios[match(topics[i],word_ratios$term),]$logratio
  tframe$instance[i] <- word_ratios[match(topics[i],word_ratios$term),]$instance
  tframe$citations[i] <- word_ratios[match(topics[i],word_ratios$term),]$citations / word_ratios[match(topics[i],word_ratios$term),]$instance
}
tframe$rank <- median(tframe$ratio, na.rm=TRUE)
tframe$citrank <- median(tframe$citations, na.rm=TRUE)
clusters <- rbind(tframe,clusters)

topics <- c("comparative", "ethological", "neuroethology", "species", "evolutionary","ethology", "phylogenetic", "taxonomic")
tframe <-data.frame(topics)
tframe$theme <- 'Comparative'
for (i in 1:length(topics)){
  tframe$ratio[i]<- word_ratios[match(topics[i],word_ratios$term),]$logratio
  tframe$instance[i] <- word_ratios[match(topics[i],word_ratios$term),]$instance
  tframe$citations[i] <- word_ratios[match(topics[i],word_ratios$term),]$citations / word_ratios[match(topics[i],word_ratios$term),]$instance
}
tframe$rank <- median(tframe$ratio, na.rm=TRUE)
tframe$citrank <- median(tframe$citations, na.rm=TRUE)
clusters <- rbind(tframe,clusters)

topics <- c("epigenetics", "epigenetic", "transgenerational", "methylation", "histone", "cpg")
tframe <-data.frame(topics)
tframe$theme <- 'Epigenetics'
for (i in 1:length(topics)){
  tframe$ratio[i]<- word_ratios[match(topics[i],word_ratios$term),]$logratio
  tframe$instance[i] <- word_ratios[match(topics[i],word_ratios$term),]$instance
  tframe$citations[i] <- word_ratios[match(topics[i],word_ratios$term),]$citations / word_ratios[match(topics[i],word_ratios$term),]$instance
}
tframe$rank <- median(tframe$ratio, na.rm=TRUE)
tframe$citrank <- median(tframe$citations, na.rm=TRUE)
clusters <- rbind(tframe,clusters)

topics <- c("gut", "microbiome", "microbiota", "germfree", "probiotic", "gutbrainaxis", "microbial", "microbe")
tframe <-data.frame(topics)
tframe$theme <- 'Microbiome'
for (i in 1:length(topics)){
  tframe$ratio[i]<- word_ratios[match(topics[i],word_ratios$term),]$logratio
  tframe$instance[i] <- word_ratios[match(topics[i],word_ratios$term),]$instance
  tframe$citations[i] <- word_ratios[match(topics[i],word_ratios$term),]$citations / word_ratios[match(topics[i],word_ratios$term),]$instance
}
tframe$rank <- median(tframe$ratio, na.rm=TRUE)
tframe$citrank <- median(tframe$citations, na.rm=TRUE)
clusters <- rbind(tframe,clusters)

topics <- c("stress", "corticosteriod", "cortisol", "corticosterone", "glucocorticoid", "hpa", "hpaaxis", "adrenal")
tframe <-data.frame(topics)
tframe$theme <- 'Stress'
for (i in 1:length(topics)){
  tframe$ratio[i]<- word_ratios[match(topics[i],word_ratios$term),]$logratio
  tframe$instance[i] <- word_ratios[match(topics[i],word_ratios$term),]$instance
  tframe$citations[i] <- word_ratios[match(topics[i],word_ratios$term),]$citations / word_ratios[match(topics[i],word_ratios$term),]$instance
}
tframe$rank <- median(tframe$ratio, na.rm=TRUE)
tframe$citrank <- median(tframe$citations, na.rm=TRUE)
clusters <- rbind(tframe,clusters)

topics <- c("social", "maternal", "empathy", "prosocial", "affiliative")
tframe <-data.frame(topics)
tframe$theme <- 'Social'
for (i in 1:length(topics)){
  tframe$ratio[i]<- word_ratios[match(topics[i],word_ratios$term),]$logratio
  tframe$instance[i] <- word_ratios[match(topics[i],word_ratios$term),]$instance
  tframe$citations[i] <- word_ratios[match(topics[i],word_ratios$term),]$citations / word_ratios[match(topics[i],word_ratios$term),]$instance
}
tframe$rank <- median(tframe$ratio, na.rm=TRUE)
tframe$citrank <- median(tframe$citations, na.rm=TRUE)
clusters <- rbind(tframe,clusters)

topics <- c("alzheimers", "tau", "amyloid", "plaque", "apoe", "dementia")
tframe <-data.frame(topics)
tframe$theme <- 'Alzheimers'
for (i in 1:length(topics)){
  tframe$ratio[i]<- word_ratios[match(topics[i],word_ratios$term),]$logratio
  tframe$instance[i] <- word_ratios[match(topics[i],word_ratios$term),]$instance
  tframe$citations[i] <- word_ratios[match(topics[i],word_ratios$term),]$citations / word_ratios[match(topics[i],word_ratios$term),]$instance
}
tframe$rank <- median(tframe$ratio, na.rm=TRUE)
tframe$citrank <- median(tframe$citations, na.rm=TRUE)
clusters <- rbind(tframe,clusters)

topics <- c("drug", "drugs", "abuse", "reward", "addiction")
tframe <-data.frame(topics)
tframe$theme <- 'Drug abuse'
for (i in 1:length(topics)){
  tframe$ratio[i]<- word_ratios[match(topics[i],word_ratios$term),]$logratio
  tframe$instance[i] <- word_ratios[match(topics[i],word_ratios$term),]$instance
  tframe$citations[i] <- word_ratios[match(topics[i],word_ratios$term),]$citations / word_ratios[match(topics[i],word_ratios$term),]$instance
}
tframe$rank <- median(tframe$ratio, na.rm=TRUE)
tframe$citrank <- median(tframe$citations, na.rm=TRUE)
clusters <- rbind(tframe,clusters)

topics <- c("depression", "depressive", "anxiety", "mdd")
tframe <-data.frame(topics)
tframe$theme <- 'Depression'
for (i in 1:length(topics)){
  tframe$ratio[i]<- word_ratios[match(topics[i],word_ratios$term),]$logratio
  tframe$instance[i] <- word_ratios[match(topics[i],word_ratios$term),]$instance
  tframe$citations[i] <- word_ratios[match(topics[i],word_ratios$term),]$citations / word_ratios[match(topics[i],word_ratios$term),]$instance
}
tframe$rank <- median(tframe$ratio, na.rm=TRUE)
tframe$citrank <- median(tframe$citations, na.rm=TRUE)
clusters <- rbind(tframe,clusters)

topics <- c("potentiation","ltp","depotentiation","plasticity", "voltage")
tframe <-data.frame(topics)
tframe$theme <- 'Plasticity'
for (i in 1:length(topics)){
  tframe$ratio[i]<- word_ratios[match(topics[i],word_ratios$term),]$logratio
  tframe$instance[i] <- word_ratios[match(topics[i],word_ratios$term),]$instance
  tframe$citations[i] <- word_ratios[match(topics[i],word_ratios$term),]$citations / word_ratios[match(topics[i],word_ratios$term),]$instance
}
tframe$rank <- median(tframe$ratio, na.rm=TRUE)
tframe$citrank <- median(tframe$citations, na.rm=TRUE)
clusters <- rbind(tframe,clusters)

topics <- c( "synaptic", "postsynaptic", "presynaptic", "vesicles", "receptor", "axonal", "dendritic")
tframe <-data.frame(topics)
tframe$theme <- 'Synaptic'
for (i in 1:length(topics)){
  tframe$ratio[i]<- word_ratios[match(topics[i],word_ratios$term),]$logratio
  tframe$instance[i] <- word_ratios[match(topics[i],word_ratios$term),]$instance
  tframe$citations[i] <- word_ratios[match(topics[i],word_ratios$term),]$citations / word_ratios[match(topics[i],word_ratios$term),]$instance
}
tframe$rank <- median(tframe$ratio, na.rm=TRUE)
tframe$citrank <- median(tframe$citations, na.rm=TRUE)
clusters <- rbind(tframe,clusters)


# "ionotropic", "metabotropic", "gpcr"
topics <- c("cellular", "intracellular", "extracellular", "translocation", "nuclear", "trafficking")
tframe <-data.frame(topics)
tframe$theme <- 'Cellular'
for (i in 1:length(topics)){
  tframe$ratio[i]<- word_ratios[match(topics[i],word_ratios$term),]$logratio
  tframe$instance[i] <- word_ratios[match(topics[i],word_ratios$term),]$instance
  tframe$citations[i] <- word_ratios[match(topics[i],word_ratios$term),]$citations / word_ratios[match(topics[i],word_ratios$term),]$instance
}
tframe$rank <- median(tframe$ratio, na.rm=TRUE)
tframe$citrank <- median(tframe$citations, na.rm=TRUE)
clusters <- rbind(tframe,clusters)

# "molecular" is actually an outlier in its own category
topics <- c("pathway", "kinase","phosphorylation", "subunit")
tframe <-data.frame(topics)
tframe$theme <- 'Molecular'
for (i in 1:length(topics)){
  tframe$ratio[i]<- word_ratios[match(topics[i],word_ratios$term),]$logratio
  tframe$instance[i] <- word_ratios[match(topics[i],word_ratios$term),]$instance
  tframe$citations[i] <- word_ratios[match(topics[i],word_ratios$term),]$citations / word_ratios[match(topics[i],word_ratios$term),]$instance
}
tframe$rank <- median(tframe$ratio, na.rm=TRUE)
tframe$citrank <- median(tframe$citations, na.rm=TRUE)
clusters <- rbind(tframe,clusters)


topics <- c("learning","memory","retrieval","retention","habituation","conditioned","extinction","retrieval", "consolidation")
tframe <-data.frame(topics)
tframe$theme <- 'Learning & Memory'
for (i in 1:length(topics)){
  tframe$ratio[i]<- word_ratios[match(topics[i],word_ratios$term),]$logratio
  tframe$instance[i] <- word_ratios[match(topics[i],word_ratios$term),]$instance
  tframe$citations[i] <- word_ratios[match(topics[i],word_ratios$term),]$citations / word_ratios[match(topics[i],word_ratios$term),]$instance
}
tframe$rank <- median(tframe$ratio, na.rm=TRUE)
tframe$citrank <- median(tframe$citations, na.rm=TRUE)
clusters <- rbind(tframe,clusters)

clusters <- transform(clusters, theme=reorder(theme, rank) ) 

e <- ggplot(clusters, aes(x = theme, y = ratio)) + ylab("Log odds ratio (Med/High)") + xlab("Theme") + theme_classic()
e <- e + geom_boxplot(aes(fill = theme), size = 1)  
#e <- e + scale_fill_manual(values = c("#BFBFBF", "#9C71AB"))
# and now the dots
e <- e + geom_point(aes(fill=theme), colour="black",shape=21,size=4,show.legend=FALSE, position=position_dodge(.75))
#e <- e + scale_color_manual(values = c("#BFBFBF", "#9C71AB"))
# set up the text:
e <- e + theme(text = element_text(size=14, face="bold"), axis.line = element_line(color="black", size=1, linetype="solid"),axis.text.x = element_text(angle = 30, hjust = 1))
print(e)

e <- ggplot(clusters, aes(x = reorder(theme,citrank), y = citations)) + ylab("Citation Rate") + xlab("Theme") + theme_classic()
e <- e + geom_boxplot(aes(fill = theme), size = 1)  
#e <- e + scale_fill_manual(values = c("#BFBFBF", "#9C71AB"))
# and now the dots
e <- e + geom_point(aes(fill=theme), colour="black",shape=21,size=4,show.legend=FALSE, position=position_dodge(.75))
#e <- e + scale_color_manual(values = c("#BFBFBF", "#9C71AB"))
# set up the text:
e <- e + theme(text = element_text(size=14, face="bold"), axis.line = element_line(color="black", size=1, linetype="solid"),axis.text.x = element_text(angle = 30, hjust = 1))
print(e)
