# Supplementary material for: Corpus Colossal: A Bibliometric Analysis of Neuroscience Abstracts and Impact Factor
Source: Front Integr Neurosci. 2019 Jul 3;13:18. doi: 10.3389/fnint.2019.00018 (PMC6618901; doi:10.3389/fnint.2019.00018)
Supplement: Supplementary file 1 [file Data_Sheet_1.ZIP › Trends by Year.R]

library(beepr)
library(tm)
library(PubMedWordcloud)
library(RColorBrewer)
library(SnowballC)
library(tidytext)
library(dplyr)
library(tidyr)
library(ggplot2)
library(stringr)
library(ggpubr)


rm(list = ls())
setwd("D:/Box Sync/Research/Meta Review")

#the original formulation left out instance, so make sure that gets included
includeinst <- function(word_ratios)
{
  word_ratios <- abstracts %>%
    count(term, tier) %>%
    group_by(term) %>%
    filter(sum(n) >= 10) %>%
    filter(!str_detect(term, "copyright")) %>%
    ungroup() %>%
    spread(tier, n, fill = 0) %>%
    mutate(instance = as.character(High + Low)) %>%
    mutate(numhigh = as.character(High)) %>%
    mutate(numlow = as.character(Low)) %>%
    mutate_if(is.numeric, funs((. + 1) / (sum(.) + 1))) %>%
    mutate(logratio = log(High / Low)) %>%
    arrange(desc(logratio))
  word_ratios$instance <- as.numeric(word_ratios$instance)
  return(word_ratios)
}

beginner <- 1
for (y in 2005:2018){
  targ <- paste("D:/Box Sync/Research/Meta Review/",y," Data.RData",sep="")
  load(targ)
  word_ratios <- includeinst(word_ratios)
  names(word_ratios) <- c("term", paste("High",yr,sep=""), paste("Low",yr,sep=""), paste("instance",yr,sep=""), paste("numhigh",yr,sep=""), paste("numlow",yr,sep=""), paste("logratio",yr,sep=""))
  
  if (beginner==1){
    trends <- word_ratios
    beginner <- 0
  }
  else{
    trends <- merge(trends,word_ratios,all = TRUE)
  }
}

sortee <- order(names(trends))
sortee <- c(1,sortee[1:length(sortee)-1])
trends <- trends[, sortee]

# write.csv(trends,"trends.csv",na="",row.names=FALSE)
# now calcutlate slope of change between years in excel like the caveman you are and re-load
# trends <- read.csv("trends.csv")

for (i in 1:length(scienceywords)){
  trends<- filter(trends, !grepl(scienceywords[i], term))
}

ggplot(trends,aes(logratio2014,logratio2018)) + geom_point(alpha = 0.125) + ylab("2018 log odds ratio (High/Med)") +
  xlab("2014 log odds ratio (High/Med)") + theme_classic() + theme(text = element_text(size=14, face="bold")) +
  geom_smooth(method='lm',formula=y~x) + stat_cor(method = "pearson", label.x = -2, label.y = 2)


#trends <- within(trends, quartile2014 <- as.integer(cut(logratio2014, quantile(logratio2014, probs=0:4/4, na.rm=TRUE), include.lowest=TRUE)))
trends <- within(trends, quintile2005 <- as.integer(cut(logratio2005, quantile(logratio2005, probs=0:5/5, na.rm=TRUE), include.lowest=TRUE)))
trends <- within(trends, quintile2014 <- as.integer(cut(logratio2014, quantile(logratio2014, probs=0:5/5, na.rm=TRUE), include.lowest=TRUE)))
trends <- within(trends, quintile2018 <- as.integer(cut(logratio2018, quantile(logratio2018, probs=0:5/5, na.rm=TRUE), include.lowest=TRUE)))

#let's see what proportion of 2014 quintile #1 are still in quintile #1 in 2018
top2014 = which(trends$quintile2014 == 1)  
sum(trends[top2014,]$quintile2018 == 1, na.rm=TRUE) / length(top2014)

longtrends <- reshape(trends, direction = "long", varying = list(names(trends)[15:19]), v.names = "LogRatio", 
        idvar = "term", timevar = "Year", times = 2014:2018)
# or for example
longtrends <- reshape(trends, direction = "long", varying = list(names(trends)[30:43]), v.names = "LogRatio", 
        idvar = "term", timevar = "Year", times = 2005:2018)

ggplot(longtrends,aes(Year,LogRatio, group = term, colour = quartile2014)) + geom_point(size = 3, alpha = 0.125) + geom_line() + ylab("2018 log odds ratio (High/Med)") +  xlab("2014 log odds ratio (High/Med)") + theme_classic() + theme(text = element_text(size=14, face="bold"))
# or
ggplot(longtrends,aes(Year,LogRatio, group = term, colour = quintile2014)) + geom_line(alpha = 0.5) + scale_color_continuous(high="thistle2", low="darkred")+ ylab("Log odds ratio (High/Med)") +  xlab("Year") + theme_classic() + theme(text = element_text(size=14, face="bold"))
# or even
ggplot(longtrends,aes(Year,LogRatio, group = term, colour = quintile2014)) + stat_smooth(aes(x = Year, y = LogRatio), method = "lm", formula = y ~ poly(x, 21), se = FALSE) + scale_color_continuous(high="thistle2", low="darkred")+ ylab("Log odds ratio (High/Med)") +  xlab("Year") + theme_classic() + theme(text = element_text(size=14, face="bold"))
# smoothing and getting rid of NAs
ggplot(longtrends[complete.cases(longtrends[ , 15:19]),] ,aes(Year,LogRatio, group = term, colour = quintile2014)) + stat_smooth(se = FALSE) + scale_color_continuous(high="thistle2", low="darkred")+ ylab("Log odds ratio (High/Med)") +  xlab("Year") + theme_classic() + theme(text = element_text(size=14, face="bold"))
# smoothing looks bad
ggplot(longtrends[complete.cases(longtrends[ , 30:43]),],aes(Year,LogRatio, group = term, colour = quintile2005)) + geom_line(alpha = 0.5) + scale_color_continuous(high="thistle2", low="darkred")+ ylab("Log odds ratio (High/Med)") +  xlab("Year") + theme_classic() + theme(text = element_text(size=14, face="bold"))


#to chart an individual term over time:
trends[match('oxytocin',trends$term),30:43]
longtrends[grep('oxytocin',longtrends$term),76]


dynasty <- filter(trends, logratio2005 > 1 & logratio2010 > 1 & logratio2015 > 1)
losers <- filter(trends, logratio2005 < -1 & logratio2010 < -1 & logratio2015 < -1)
# or
dynasty <- trends[ which( trends$logratio2005 > 1 & trends$logratio2010 > 1 & trends$logratio2015 > 1) , ]
# or perhaps something like...
# filter_at(vars(starts_with("logratio")), all_vars(> 1))
# https://blog.exploratory.io/applying-filter-condition-to-multiple-columns-together-with-filter-at-filter-if-commands-379281ac0a3b

# find terms that weren't popular between 2005-2010
trends$gaps <- rowSums(is.na(trends[,40:35]))
trends$earlygaps <- rowSums(is.na(trends[,30:35]))
# find terms that have been high impact recently
trends$recentimp <- rowSums(trends[,40:43])/4
newkids <- filter(trends, recentimp > 0.75 & earlygaps > 4)
# these terms were absent from 5+ years of the range 2005-2010 and had an average log odds ratio of > 0.75 between 2015-2018

trends$earlyimp <- rowSums(trends[,30:35])/6
latebloomers <- filter(trends, recentimp > 0.75 & earlyimp < 0)
# there are very few late bloomers


# let's take a look at Most Improved
# but first, let's only include terms that aren't rare
trends <- filter(trends, rowSums(is.na(trends[,30:43]))<5)
trends %>%
  group_by(ratioslope < 0) %>%
  top_n(25, abs(ratioslope)) %>%
  ungroup() %>%
  mutate(term = reorder(term, ratioslope)) %>%
  ggplot(aes(term, ratioslope, fill = ratioslope < 0)) +
  geom_col(show.legend = FALSE) +
  coord_flip() +
  ylab("Slope of change in log odds ratio from 2005-2018") +
  scale_fill_discrete(name = "", labels = c("High", "Med"))

movers <- trends %>%
  group_by(ratioslope < 0) %>%
  top_n(25, abs(ratioslope))
longmovers <- reshape(as.data.frame(movers), direction = "long", varying = list(names(movers)[30:43]), v.names = "LogRatio", idvar = "term", timevar = "Year", times = 2005:2018)
ggplot(longmovers,aes(Year,LogRatio, group = term, colour = `ratioslope < 0`)) + geom_line(alpha = 0.5) + ylab("Log odds ratio (High/Med)") +  xlab("Year") + theme_classic() + theme(text = element_text(size=14, face="bold"))


mean(trends[trends[, "quintile2014"] == 1,]$ratioslope, na.rm=TRUE)
# 0.08747068
mean(trends[trends[, "quintile2014"] == 2,]$ratioslope, na.rm=TRUE)
# 0.01572899
mean(trends[trends[, "quintile2014"] == 3,]$ratioslope, na.rm=TRUE)
# -0.01303159
mean(trends[trends[, "quintile2014"] == 4,]$ratioslope, na.rm=TRUE)
# -0.04787962
mean(trends[trends[, "quintile2014"] == 5,]$ratioslope, na.rm=TRUE)
# -0.1088095


# just to double check...
trends %>%
  group_by(logratio2014 < 0) %>%
  top_n(25, abs(logratio2014)) %>%
  ungroup() %>%
  mutate(term = reorder(term, logratio2014)) %>%
  ggplot(aes(term, logratio2014, fill = logratio2014 < 0)) +
  geom_col(show.legend = FALSE) +
  coord_flip() +
  ylab("log odds ratio (High/Med)") +
  scale_fill_discrete(name = "", labels = c("High", "Med"))


trends %>%
  group_by(ratioslope < 0) %>%
  top_n(25, abs(ratioslope)) %>%
  filter(rowSums(is.na(trends[,30:43]))<5)
  ungroup() %>%
  mutate(term = reorder(term, ratioslope)) %>%
  ggplot(aes(term, ratioslope, fill = ratioslope < 0)) +
  geom_col(show.legend = FALSE) +
  coord_flip() +
  ylab("Slope of change in log odds ratio from 2014-2018") +
  scale_fill_discrete(name = "", labels = c("High", "Med"))

steadies <- trends
steadies %>%
  group_by(logratio2014 < 0) %>%
  top_n(25, abs(logratio2014)) %>%
  ungroup() %>%
  mutate(term = reorder(term, logratio2014)) %>%
  ggplot(aes(term, logratio2014-logratio2018, fill = logratio2018 < 0)) +
  geom_col(show.legend = FALSE) +
  coord_flip() +
  ylab("log odds ratio (High/Med)") +
  scale_fill_discrete(name = "", labels = c("High", "Med")) +
  theme_gray(base_size=12*(80/60))


# this results in a bunch of boring 'brain', 'neuron', 'cell'...
trends %>%
  group_by(highslope < 0) %>%
  top_n(25, abs(highslope)) %>%
  ungroup() %>%
  mutate(term = reorder(term, highslope)) %>%
  ggplot(aes(term, highslope, fill = highslope < 0)) +
  geom_col(show.legend = FALSE) +
  coord_flip() +
  ylab("Slope of Increase in # of high-impact pubs") +
  scale_fill_discrete(name = "", labels = c("High", "Med"))
